# Supplementary material for: A Comparative Study Using Reversed-Phase and Hydrophilic Interaction Liquid Chromatography to Investigate the In Vitro and In Vivo Metabolism of Five Selenium-Containing Cathinone Derivatives
Source: Metabolites. 2025 Jul 23;15(8):497. doi: 10.3390/metabo15080497 (PMC12388223; doi:10.3390/metabo15080497)
Supplement: Supplementary file 1 [file metabolites-15-00497-s001.zip]

Archive with 1 entries (1 files):
- metabolites-3726596-supplementary.pdf
